# Supplementary material for: Abnormal Dorsal Caudate Activation Mediated Impaired Cognitive Flexibility in Mild Traumatic Brain Injury
Source: J Clin Med. 2022 Apr 28;11(9):2484. doi: 10.3390/jcm11092484 (PMC9105079; doi:10.3390/jcm11092484)
Supplement: Supplementary file 1 [file jcm-11-02484-s001.zip]

Archive with 1 entries (1 files):
- jcm-1663911-supplementary.pdf
